# Supplementary material for: Simulation of pH-Dependent Conformational Transitions in Membrane Proteins: The CLC-ec1 Cl−/H+ Antiporter
Source: Molecules. 2021 Nov 18;26(22):6956. doi: 10.3390/molecules26226956 (PMC8625536; doi:10.3390/molecules26226956)
Supplement: Supplementary file 1 [file molecules-26-06956-s001.zip]

Archive with 1 entries (1 files):
- molecules-1458565-supplementary.pptx
